# Supplementary material for: Persistence drives gene clustering in bacterial genomes
Source: BMC Genomics. 2008 Jan 7;9:4. doi: 10.1186/1471-2164-9-4 (PMC2234087; doi:10.1186/1471-2164-9-4)
Supplement: Additional file 1 — Bacterial genomes used in this study, persistent genes and operons' distributions in bacterial chromosomes. [file 1471-2164-9-4-S1.xls]

## Sheet: Sheet1
Add. Table 1			Kuiper's test statistics on *
EMBL ID	CLASS	Bacterium Name	Persistent Genes	Persistent Operons
CP000360	Acidobacteria	Acidobacteria bacterium Ellin345	2.3534	2.3172
CP000473	Acidobacteria	Solibacter usitatus Ellin6076	3.8822	2.7804
CP000481	Actinobacteria	Acidothermus cellulolyticus 11B	2.7795	1.0149
CP000454	Actinobacteria	Arthrobacter sp. FB24	6.3735	4.2019
BX248353	Actinobacteria	Corynebacterium diphtheriae	3.7122	2.2339
BA000035	Actinobacteria	Corynebacterium efficiens YS-314	3.1531	1.8182
BA000036	Actinobacteria	Corynebacterium glutamicum ATCC 13032	2.7667	1.7983
CR931997	Actinobacteria	Corynebacterium jeikeium K411	2.9029	1.3177
CT573213	Actinobacteria	Frankia alni ACN14A	5.4187	4.1307
CP000249	Actinobacteria	Frankia sp. CcI3	4.8615	3.5355
AE016822	Actinobacteria	Leifsonia xyli subxyli CTCB07	3.7537	1.5924
CP000479	Actinobacteria	Mycobacterium avium 104	5.4651	3.2919
BX248333	Actinobacteria	Mycobacterium bovis AF2122/97	2.5096	2.1851
CP000480	Actinobacteria	Mycobacterium smegmatis str. MC2 155	4.3958	2.8883
CP000384	Actinobacteria	Mycobacterium sp. MCS	3.9436	3.0537
AE000516	Actinobacteria	Mycobacterium tuberculosis CDC1551	2.404	2.1789
AP006618	Actinobacteria	Nocardia farcinica IFM 10152	4.5904	3.6313
AE017283	Actinobacteria	Propionibacterium acnes KPA171202	3.9742	1.9791
CP000431	Actinobacteria	Rhodococcus sp. RHA1	6.0155	3.7226
BA000030	Actinobacteria	Streptomyces avermitilis	6.5534	5.1094
AL645882	Actinobacteria	Streptomyces coelicolor	7.3149	5.7791
CP000088	Actinobacteria	Thermobifida fusca YX	4.0013	2.8233
CP000386	Actinobacteria	Rubrobacter xylanophilus DSM 9941	5.7986	1.4271
AP006840	Actinobacteria	Symbiobacterium thermophilum	3.3593	1.5987
CU207366	Bacteria	Gramella forsetii KT0803	4.1606	2.7117
CP000462	Bacteria	Aeromonas hydrophila ATCC 7966	3.4279	2.3281
AP006841	Bacteroidetes	Bacteroides fragilis YCH46	4.0976	2.5895
AE015928	Bacteroidetes	Bacteroides thetaiotaomicron VPI-5482	3.1073	1.915
CP000383	Bacteroidetes	Cytophaga hutchinsonii ATCC 33406	3.7901	2.1731
CP000159	Bacteroidetes	Salinibacter ruber DSM 13855	3.404	2.4079
BX908798	Chlamydiae	Parachlamydia UWE25	2.9129	1.4479
AE006470	Chlorobi	Chlorobium tepidum TLS	3.0665	2.0347
CP000096	Chlorobi	Pelodictyon luteolum DSM 273	3.3135	1.9125
BA000045	Cyanobacteria	Gloeobacter violaceus PCC 7421	1.2501	1.1564
CP000435	Cyanobacteria	Synechococcus sp. CC9311	2.7933	1.9314
BA000022	Cyanobacteria	Synechocystis PCC 6803	2.0185	1.1508
BA000039	Cyanobacteria	Thermosynechococcus elongatus BP-1	1.5158	0.8812
CP000240	Cyanobacteria	Cyanobacteria bacterium Yellowstone B-Prime	1.5741	1.3123
BA000019	Cyanobacteria	Nostoc PCC 7120	3.302	2.1727
CP000393	Cyanobacteria	Trichodesmium erythraeum IMS101	2.3395	1.9977
BX548175	Cyanobacteria	Prochlorococcus marinus MIT 9313	2.3431	1.6133
CP000359	Deinococcus-Thermus	Deinococcus geothermalis DSM 11300	1.5358	0.7084
AE017334	Firmicutes	Bacillus anthracis 'Ames Ancestor'	8.8288	6.2193
CP000001	Firmicutes	Bacillus cereus ZK	9.1182	6.4619
AP006627	Firmicutes	Bacillus clausii KSM-K16	5.1754	4.5267
BA000004	Firmicutes	Bacillus halodurans C-125	5.1177	2.9417
CP000002	Firmicutes	Bacillus licheniformis DSM 13	4.2651	3.0809
AL009126	Firmicutes	Bacillus subtilis subsubtilis 168	4.0884	3.3305
AE017355	Firmicutes	Bacillus thuringiensis serovar konkukian 97-27	9.0586	6.4929
BA000043	Firmicutes	Geobacillus kaustophilus HTA426	5.4191	3.6528
BA000028	Firmicutes	Oceanobacillus iheyensis	4.1154	3.2033
AL592022	Firmicutes	Listeria innocua	5.1476	3.1755
AL591824	Firmicutes	Listeria monocytogenes	5.4892	3.5107
AM263198	Firmicutes	Listeria welshimeri serovar 6b str. SLCC5334	5.7196	3.3215
CP000253	Firmicutes	Staphylococcus aureus subsp. aureus NCTC 8325	4.0524	3.6632
CP000029	Firmicutes	Staphylococcus epidermidis RP62A	4.5347	4.0062
AP006716	Firmicutes	Staphylococcus haemolyticus JCSC1435	5.8031	3.4572
AP008934	Firmicutes	Staphylococcus saprophyticus subsp. saprophyticus	4.9876	3.1215
CP000141	Firmicutes	Carboxydothermus hydrogenoformans Z-2901	2.9232	1.8082
AE001437	Firmicutes	Clostridium acetobutylicum ATCC 824	4.4045	2.2175
AM180355	Firmicutes	Clostridium difficile 630	3.9049	2.2049
CP000382	Firmicutes	Clostridium novyi NT	3.1099	1.7411
BA000016	Firmicutes	Clostridium perfringens 13	5.7885	3.6391
AE015927	Firmicutes	Clostridium tetani E88	3.5512	2.6972
AP008230	Firmicutes	Desulfitobacterium hafniense Y51	4.1047	2.6825
CP000448	Firmicutes	Syntrophomonas wolfei subsp. wolfei str. Goettingen	2.3202	1.2513
CP000232	Firmicutes	Moorella thermoacetica ATCC 39073	2.8431	1.4449
AE008691	Firmicutes	Thermoanaerobacter tengcongensis	3.0888	1.6808
AE016830	Firmicutes	Enterococcus faecalis V583	2.8096	1.5185
CP000416	Firmicutes	Lactobacillus brevis ATCC 367	5.6245	3.3444
CP000423	Firmicutes	Lactobacillus casei ATCC 334	4.7968	3.4141
AL935263	Firmicutes	Lactobacillus plantarum WCFS1	5.4908	3.5304
CP000425	Firmicutes	Lactococcus lactis subsp. cremoris SK11	1.6644	1.3917
AE009948	Firmicutes	Streptococcus agalactiae 2603V/R	2.9685	1.6862
AE005672	Firmicutes	Streptococcus pneumoniae TIGR4	1.7491	0.9017
AE009951	Fusobacteria	Fusobacterium nucleatum subnucleatum ATCC 25586	1.8593	1.2206
BX119912	Planctomycetes	Pirellula	3.5673	2.5742
AE005673	Alphaproteobacteria	Caulobacter crescentus CB15	2.674	1.9718
BA000040	Alphaproteobacteria	Bradyrhizobium japonicum USDA 110	4.3312	3.1212
BA000012	Alphaproteobacteria	Mesorhizobium loti	4.045	2.5466
CP000390	Alphaproteobacteria	Mesorhizobium sp. BNC1	3.9411	2.408
CP000319	Alphaproteobacteria	Nitrobacter hamburgensis X14	3.3544	2.2482
CP000115	Alphaproteobacteria	Nitrobacter winogradskyi Nb-255	3.2152	2.3361
CP000133	Alphaproteobacteria	Rhizobium etli CFN 42	3.5415	2.3463
AM236080	Alphaproteobacteria	Rhizobium leguminosarum bv. viciae 3841	3.9759	2.6802
CP000301	Alphaproteobacteria	Rhodopseudomonas palustris BisB18	3.9838	2.8612
AL591688	Alphaproteobacteria	Sinorhizobium meliloti	3.9025	2.6376
CP000158	Alphaproteobacteria	Hyphomonas neptunium ATCC 15444	3.191	1.8631
CP000264	Alphaproteobacteria	Jannaschia sp. CCS1	3.2308	1.8983
CP000449	Alphaproteobacteria	Maricaulis maris MCS10	3.4608	2.1537
CP000362	Alphaproteobacteria	Roseobacter denitrificans OCh 114	3.0129	2.3051
CP000031	Alphaproteobacteria	Silicibacter pomeroyi DSS-3	2.4793	1.8404
CP000377	Alphaproteobacteria	Silicibacter sp. TM1040	2.4472	1.8715
CP000009	Alphaproteobacteria	Gluconobacter oxydans 621H	3.3103	1.2982
CP000394	Alphaproteobacteria	Granulobacter bethesdensis CGDNIH1	3.1953	2.008
AP007255	Alphaproteobacteria	Magnetospirillum magneticum AMB-1 DNA	3.9083	2.5942
CP000230	Alphaproteobacteria	Rhodospirillum rubrum ATCC 11170	2.3874	1.7539
CP000157	Alphaproteobacteria	Erythrobacter litoralis HTCC2594	3.5196	1.9238
CP000248	Alphaproteobacteria	Novosphingobium aromaticivorans DSM 12444	2.6557	1.4279
CP000356	Alphaproteobacteria	Sphingopyxis alaskensis RB2256	1.9332	1.5111
AM167904	Betaproteobacteria	Bordetella avium 197N	3.2038	2.4834
BX470250	Betaproteobacteria	Bordetella bronchiseptica	4.2236	2.5748
BX470249	Betaproteobacteria	Bordetella parapertussis	4.0318	2.3195
BX470248	Betaproteobacteria	Bordetella pertussis	2.4931	1.2464
CP000316	Betaproteobacteria	Polaromonas sp. JS666	2.3003	1.6315
CP000352	Betaproteobacteria	Ralstonia metallidurans CH34	3.8721	2.7343
CP000267	Betaproteobacteria	Rhodoferax ferrireducens DSM 15236	3.5799	2.5564
CP000116	Betaproteobacteria	Thiobacillus denitrificans ATCC 25259	2.9669	1.8423
CP000284	Betaproteobacteria	Methylobacillus flagellatus KT	3.6282	2.0636
AE016825	Betaproteobacteria	Chromobacterium violaceum ATCC 12472	3.9436	2.6931
AL157959	Betaproteobacteria	Neisseria meningitidis Z2491	2.4029	1.5197
AL954747	Betaproteobacteria	Nitrosomonas europaea ATCC 19718	1.9394	1.5748
CP000103	Betaproteobacteria	Nitrosospira multiformis ATCC 25196	4.3625	2.3288
CR555306	Betaproteobacteria	Azoarcus EbN1	3.5115	2.0826
CP000089	Betaproteobacteria	Dechloromonas aromatica RCB	4.7458	2.8274
CR522870	Deltaproteobacteria	Desulfotalea psychrophila LSv54	3.29	1.9152
CP000112	Deltaproteobacteria	Desulfovibrio desulfuricans G20	4.6365	2.6769
AE017285	Deltaproteobacteria	Desulfovibrio vulgaris subvulgaris Hildenborough	4.1815	1.8643
CP000148	Deltaproteobacteria	Geobacter metallireducens GS-15	2.8368	1.5057
AE017180	Deltaproteobacteria	Geobacter sulfurreducens PCA	2.6996	1.3869
CP000142	Deltaproteobacteria	Pelobacter carbinolicus DSM 2380	2.7567	2.2673
CP000251	Deltaproteobacteria	Anaeromyxobacter dehalogenans 2CP-C	2.7057	1.8267
CP000113	Deltaproteobacteria	Myxococcus xanthus DK 1622	4.2179	2.8097
CP000478	Deltaproteobacteria	Syntrophobacter fumaroxidans MPOB	4.1787	2.4274
CP000252	Deltaproteobacteria	Syntrophus aciditrophicus SB	3.1496	1.5069
CP000153	Epsilonproteobacteria	Thiomicrospira denitrificans ATCC 33889	2.0637	1.0354
CP000083	Gammaproteobacteria	Colwellia psychrerythraea 34H	4.1649	2.8977
AE017340	Gammaproteobacteria	Idiomarina loihiensis L2TR	2.2992	1.3944
CP000388	Gammaproteobacteria	Pseudoalteromonas atlantica T6c	1.7754	1.9038
CP000282	Gammaproteobacteria	Saccharophagus degradans 2-40	4.1879	2.6368
CP000302	Gammaproteobacteria	Shewanella denitrificans OS217	3.4042	1.5221
CP000447	Gammaproteobacteria	Shewanella frigidimarina NCIMB 400	3.1836	1.9449
CP000469	Gammaproteobacteria	Shewanella sp. ANA-3	2.9271	1.6116
CP000453	Gammaproteobacteria	Alkalilimnicola ehrlichei MLHE-1	3.0048	1.6576
CP000127	Gammaproteobacteria	Nitrosococcus oceani ATCC 19707	4.6991	2.6325
BX950851	Gammaproteobacteria	Erwinia carotovora subatroseptica SCRI1043	3.7869	3.0855
U00096	Gammaproteobacteria	Escherichia coli K12	3.8726	2.5987
BX470251	Gammaproteobacteria	Photorhabdus luminescens sublaumondii TTO1	4.0114	2.8449
AL513382	Gammaproteobacteria	Salmonella enterica subenterica serovar Typhi	3.5287	2.4777
AE006468	Gammaproteobacteria	Salmonella typhimurium LT2	3.9624	2.2821
CP000036	Gammaproteobacteria	Shigella boydii Sb227	4.3064	3.0397
CP000034	Gammaproteobacteria	Shigella dysenteriae Sd197	4.6754	3.2555
AE005674	Gammaproteobacteria	Shigella flexneri 2a 301	3.8204	2.7612
CP000038	Gammaproteobacteria	Shigella sonnei Ss046	4.5143	2.8417
AP008232	Gammaproteobacteria	Sodalis glossinidius str. morsitans	3.431	2.262
CP000308	Gammaproteobacteria	Yersinia pestis Antiqua	3.6838	2.4173
BX936398	Gammaproteobacteria	Yersinia pseudotuberculosis	4.8774	3.5608
AE016828	Gammaproteobacteria	Coxiella burnetii RSA 493	2.0734	1.2667
CR628336	Gammaproteobacteria	Legionella pneumophila Paris	3.2481	1.8876
AE017282	Gammaproteobacteria	Methylococcus capsulatus Bath	2.9695	1.0391
AM286690	Gammaproteobacteria	Alcanivorax borkumensis SK2	3.4991	1.9798
CP000285	Gammaproteobacteria	Chromohalobacter salexigens DSM 3043	3.5391	2.1228
CP000155	Gammaproteobacteria	Hahella chejuensis KCTC 2396	5.6356	3.6163
AE016827	Gammaproteobacteria	Mannheimia succiniciproducens MBEL55E	2.8747	1.8546
CR543861	Gammaproteobacteria	Acinetobacter ADP1	4.3362	3.1494
CP000438	Gammaproteobacteria	Pseudomonas aeruginosa UCBPP-PA14	6.3778	3.8735
CT573326	Gammaproteobacteria	Pseudomonas entomophila L48	6.4701	4.3762
CP000094	Gammaproteobacteria	Pseudomonas fluorescens PfO-1	7.4642	4.9817
AE015451	Gammaproteobacteria	Pseudomonas putida KT2440	7.2	5.0077
CP000075	Gammaproteobacteria	Pseudomonas syringae pv. syringae B728a	6.0783	3.7479
CP000082	Gammaproteobacteria	Psychrobacter arcticum 273-4	3.2984	2.6593
CP000323	Gammaproteobacteria	Psychrobacter cryohalolentis K5	3.8517	2.7325
CP000109	Gammaproteobacteria	Thiomicrospira crunogena XCL-2	3.3443	1.1143
AE008923	Gammaproteobacteria	Xanthomonas axonopodis citri 306	3.6674	2.0115
AM039952	Gammaproteobacteria	Xanthomonas campestris pv. vesicatoria	3.6709	1.8918
AE013598	Gammaproteobacteria	Xanthomonas oryzae pv. oryzae KACC10331	2.992	1.8268
AE003849	Gammaproteobacteria	Xylella fastidiosa 9a5c	2.8574	1.7291
CP000471	Magnetococcus	Magnetococcus sp. MC-1	5.435	3.8814
AE017226	Spirochaetes	Treponema denticola ATCC 35405	2.9308	1.322
* Criterion at alpha=0.05 is 1.747; at alpha=0.01 is 2.001
	Operons uniformly distributed at the level of alpha=0.05
	Genes uniformly distributed at the level of alpha=0.01
