# Supplementary material for: Persistence drives gene clustering in bacterial genomes
Source: BMC Genomics. 2008 Jan 7;9:4. doi: 10.1186/1471-2164-9-4 (PMC2234087; doi:10.1186/1471-2164-9-4)
Supplement: Additional file 3 — Distribution of groups of genes according to their persistence index [file 1471-2164-9-4-S3.xls]

## Sheet: Sheet1
Add. Table 3
Distribution of groups of genes according to their persistence index1
Gene Groups2	Percentage of bacteria in which the group of gene is significantly clustered3
	Alpha=0.05	Alpha=0.01
100 ~ 90 %	0.988	0.97
95 ~ 85 %	0.787	0.615
90 ~ 80 %	0.686	0.55
85 ~ 75 %	0.692	0.473
80 ~ 70 %	0.586	0.408
75 ~ 65 %	0.515	0.331
70 ~ 60 %	0.402	0.243
65 ~ 55 %	0.379	0.207
60 ~ 50 %	0.379	0.243
1: Gene’s persistence index is determined by the gene’s presence in the 169 bacteria we studied. We grouped genes into groups according to their PI and examined each group of genes’ distribution in each of the 169 bacteria. The table shows the summary of the distributions of genes present in more than 50% of the bacteria.
2: Specifically, genes present in more than 90% of the bacteria are assigned into the first group; genes present in more than 85% and less than 95% of the bacteria are assigned into the second group, and so on. These genes groups are then examined in each bacterium for their distribution.
3: We applied Kuiper’s test to examine whether the genes in a group is clustered or not.
