# Supplementary material for: Persistence drives gene clustering in bacterial genomes
Source: BMC Genomics. 2008 Jan 7;9:4. doi: 10.1186/1471-2164-9-4 (PMC2234087; doi:10.1186/1471-2164-9-4)
Supplement: Additional file 4 — Length of batches of contiguous genes indels [file 1471-2164-9-4-S4.xls]

## Sheet: Sheet1
Add. Table 4 Length of batches of contiguous genes indels
Species Name	Strain Name	Total length of gene indel*	Number of batched contiguous gene indel	Average length of batched contiguous gene indel
Bacillus cereus	ATCC 10987
	ATCC 14579	202	72	2.80556
	ZK
Escherichia coli	536
	CFT073
	K12	82	24	3.41667
	O157:H7
	UTI89
Legionella pneumophila	Paris
	Lens	54	21	2.57143
	Philadelphia1
Pseudomonas syringae	B728a
	1448A	183	65	2.81538
	tomato DC3000
Rhodopseudomonas palustris	BisA53
	BisB5
	BisB18	53	14	3.78571
	CGA009
	HaA2
Shigella flexneri	2a 2457T
	5 8401	100	34	2.94118
	2a 301
Staphylococcus aureus	NCTC 8325
	MRSA252
	RF122	17	6	2.83333
	Mu50
	N315
Synechococcus	CC9605
	CC9311	39	15	2.6
	CC9902
Xanthomonas campestris	ATCC 33913
	vesicatoria	101	32	3.15625
	8004
Average				2.99172
*: We considered only the indel with minimal length of 2 genes in this survey. Since single gene's deletion and insertion does not affect the persistent genes clustering.
