# Supplementary material for: Persistence drives gene clustering in bacterial genomes
Source: BMC Genomics. 2008 Jan 7;9:4. doi: 10.1186/1471-2164-9-4 (PMC2234087; doi:10.1186/1471-2164-9-4)
Supplement: Additional file 6 — MAGP and its composition [file 1471-2164-9-4-S6.xls]

## Sheet: Sheet1
Add. Table 6
MAGP (Mutually Attracted Gene Pairs) *		PMA > 0.794	Maintained by Operon?	Ribosomal?	Interacting MAGP?	Functional Coupled?
AccC	AccB	0.99996	OP		INA	FUN
ArgH	ArgG(BS)	0.87298	OP			FUN
AroK(BS)	AroB	0.96795	OP			FUN
AtpC	DnaA	0.80061	OP
AtpC	AtpA/AtpD	0.9995	OP			FUN
AtpE	AtpA/AtpD	0.99766	OP			FUN
AtpE	AtpC	0.99713	OP			FUN
AtpG	AtpA/AtpD	1	OP		INA	FUN
AtpG	AtpC	0.99945	OP		INA	FUN
AtpG	AtpE	0.99831	OP			FUN
CarB	CarA	0.98953	OP		INA	FUN
DnaJ	DapB	0.81048	OP
DnaK	DapB	0.7991	OP
DnaK	DnaJ	0.93701			INA	FUN
DnaN	DnaA	0.99963	OP			FUN
DnaN	AtpA/AtpD	0.82143
DnaN	AtpC	0.85331
DnaN	AtpE	0.86754
DnaN	AtpG	0.82624
DnaN	Def	0.80545	OP
Dut	Dfp	0.87929	OP
Dxr	CdsA	0.99706	OP
FabD	AcpP	0.98724	OP			FUN
FabF	AcpP	0.96653			INA	FUN
FabF	FabD	0.94012				FUN
FabG	AcpP	0.96309	OP		INA	FUN
FabG	FabD	0.98897	OP			FUN
FabG	FabF	0.92166				FUN
FabH	AcpP	0.88485	OP		INA	FUN
FabH	FabD	0.92899	OP			FUN
FabH	FabF	0.91814				FUN
FabH	FabG	0.90786	OP			FUN
FabZ	CdsA	0.79783	OP			FUN
Fmt	Def	0.9659	OP
Fmt	Dfp	0.83902	OP
FolC	AccD	0.88841	OP
Frr	CdsA	0.98429	OP
Frr	Dxr	0.98372
FtsA	Ddl(BS)	0.86561	OP
FtsZ	Ddl(BS)	0.79648	OP
FtsZ	FtsA	1	OP			FUN
GatB(BS)	GatA(BS)	0.96523	OP			FUN
GatC(BS)	GatA(BS)	0.99504	OP			FUN
GatC(BS)	GatB(BS)	0.96496	OP			FUN
GidA	DnaA	0.92458
GidA	AtpA/AtpD	0.81455	OP
GidA	AtpC	0.83807
GidA	AtpE	0.83845	OP
GidA	AtpG	0.81608	OP
GidA	DnaN	0.94716
GlmU	AtpE	0.80669	OP
GlmU	DnaN	0.82978
GlmU	GlmS	0.82958	OP
GltB(BS)	GltB	1	OP			FUN
GlyS	GlyQ	0.99989	OP			FUN
Gmk	Dfp	0.82333	OP
GreA	CarB	0.79457	OP		INA
GroS	GroL	0.98163	OP			FUN
GrpE	DnaJ	0.93114				FUN
GrpE	DnaK	0.92201	OP		INA	FUN
GuaB	GuaA	0.90558				FUN
HemK	HemA	0.85072	OP
HflB	FolP	0.91251
HflB	GlmM	0.85492	OP
HisB(BS)	HisA	0.99704	OP			FUN
HisD	HisA	0.87787	OP			FUN
HisD	HisB(BS)	0.86942	OP			FUN
HisF	HisA	0.99072	OP			FUN
HisF	HisB(BS)	0.98188	OP			FUN
HisF	HisD	0.86236	OP			FUN
HisS	GcpE	0.90449	OP
HslV	Fmt	0.79526	OP
HslV	HslU/ClpX	0.79968	OP		INA	FUN
IlvH	IlvC(BS)	0.98282	OP			FUN
IlvI	IlvC(BS)	0.97875	OP			FUN
IlvI	IlvH	0.99938	OP			FUN
LepA	Era	0.88958
LepA	GrpE	0.83177	OP
LeuC	LeuB	0.97845	OP			FUN
LeuD	LeuB	0.99015	OP			FUN
LeuD	LeuC	0.9999	OP			FUN
Lon	ClpP	0.95301			INA	FUN
Lon	Hbs(BS)	0.7951	OP
LspA	IleS	0.97684	OP
MiaA	HflX	0.88056	OP
MinD	DnaA	0.85836
MinD	AtpC	0.80438	OP
MinD	DnaN	0.87631
MinD	GidA	0.91925	OP
MoaC	MoaA	0.86419	OP			FUN
MraY	FtsA	0.99522	OP
MraY	FtsZ	0.97962	OP
MrdB/FtsW	FtsA	0.85029	OP			FUN
MrdB/FtsW	FtsZ	0.8358	OP			FUN
MrdB/FtsW	MraY	0.83882	OP
MurC	Ddl(BS)	0.83398	OP			FUN
MurC	FtsA	0.9511	OP
MurC	FtsZ	0.9071	OP
MurC	MraY	0.92829	OP			FUN
MurE	Ddl(BS)	0.79882	OP			FUN
MurE	FtsA	0.99042	OP
MurE	FtsZ	0.97473
MurE	MraY	0.99633	OP			FUN
MurE	MrdB/FtsW	0.82856	OP
MurE	MurC	0.91926	OP			FUN
MurF	Ddl(BS)	0.85446	OP			FUN
MurF	FtsA	0.92665	OP
MurF	FtsZ	0.90773	OP
MurF	MraY	0.93656	OP			FUN
MurF	MurC	0.90866	OP			FUN
MurF	MurE	0.95875	OP			FUN
MurG	Ddl(BS)	0.85842	OP			FUN
MurG	FtsA	0.99816	OP
MurG	FtsZ	0.99389	OP
MurG	MraY	0.99373	OP			FUN
MurG	MrdB/FtsW	0.84043	OP
MurG	MurC	0.94834	OP			FUN
MurG	MurE	0.98712	OP		INA	FUN
MurG	MurF	0.947	OP			FUN
MutL	MiaA	0.85442	OP
MutM	Dut	0.82561
NusG	FusA	0.90791
PanC	FolK	0.82577	OP			FUN
PanC	PanB	0.90912	OP		INA	FUN
Pgk	GapA	0.84362	OP			FUN
PheS	InfC	0.92558
PheT	InfC	0.9285
PheT	PheS	0.99996	OP		INA	FUN
PlsX	AcpP	0.94158	OP			FUN
PlsX	FabD	0.93523	OP			FUN
PlsX	FabF	0.87686				FUN
PlsX	FabG	0.93087	OP			FUN
PlsX	FabH	0.94783	OP			FUN
Pnp	InfB	0.95295
PrfA	HemK	0.99705	OP			FUN
PriA	Fmt	0.79694	OP
PriA	HslV	0.85184
ProB	ProA	0.87673	OP			FUN
PstB	PhoU	0.97164	OP
Pth	Prs	0.97751
PurH	PurD	0.85672	OP			FUN
PurM	PurF	0.80203	OP			FUN
PurN	PurM	0.95515	OP			FUN
PyrC(BS)	PyrB	0.81438	OP			FUN
PyrG	Eno	0.81377	OP
PyrH	CdsA	0.97507
PyrH	Dxr	0.97811
PyrH	Frr	1	OP
RecA	AlaS	0.84435	OP
RecG	Gmk	0.84898	OP
RecG	KdtB	0.85124
RecR	DnaX	0.97756	OP
Rho	DnaA	0.79665	OP
Rho	AtpA/AtpD	0.80182	OP
Rho	AtpC	0.82456	OP
Rho	AtpE	0.83623
Rho	AtpG	0.80357	OP
Rho	GidA	0.80097	OP
RibD	RibC	0.91632	OP			FUN
RibE	RibC	0.91925	OP			FUN
RibE	RibD	0.93722	OP		INA	FUN
RibF	IleS	0.90002	OP
RibF	LspA	0.90625	OP
Rnc	Era	0.87544	OP
RnhB	CdsA	0.82676	OP
RnhB	Dxr	0.82091	OP
RnhB	Frr	0.7952	OP
Rpe	Fmt	0.83659	OP
RplA	FusA	0.90983
RplA	NusG	0.99941	OP
RplB	FusA	0.93692
RplB	NusG	0.87217			INA
RplB	RplA	0.87249		RIB		FUN
RplC	FusA	0.9458
RplC	NusG	0.87463
RplC	RplA	0.88327		RIB		FUN
RplC	RplB	0.99893	OP	RIB		FUN
RplD	FusA	0.94259			INA
RplD	NusG	0.86666			INA
RplD	RplA	0.87542		RIB	INA	FUN
RplD	RplB	0.99947	OP	RIB	INA	FUN
RplD	RplC	1	OP	RIB	INA	FUN
RplE	FusA	0.93061
RplE	NusG	0.85805			INA
RplE	RplA	0.8657		RIB		FUN
RplE	RplB	0.99547	OP	RIB		FUN
RplE	RplC	0.99379	OP	RIB		FUN
RplE	RplD	0.99434	OP	RIB	INA	FUN
RplF	FusA	0.93272
RplF	NusG	0.85706
RplF	RplA	0.85976		RIB		FUN
RplF	RplB	0.99387	OP	RIB		FUN
RplF	RplC	0.9921	OP	RIB		FUN
RplF	RplD	0.99274	OP	RIB	INA	FUN
RplF	RplE	0.99899	OP	RIB		FUN
RplI	DnaB	0.95398
RplI	PurA	0.80801	OP
RplJ	FusA	0.905
RplJ	NusG	0.99876
RplJ	RplA	0.99989		RIB		FUN
RplJ	RplB	0.867		RIB		FUN
RplJ	RplC	0.88341		RIB		FUN
RplJ	RplD	0.87089		RIB	INA	FUN
RplJ	RplE	0.85991		RIB		FUN
RplJ	RplF	0.85359		RIB		FUN
RplK	FusA	0.91119
RplK	NusG	0.99996	OP
RplK	RplA	1	OP	RIB		FUN
RplK	RplB	0.87676		RIB		FUN
RplK	RplC	0.8836		RIB		FUN
RplK	RplD	0.87959		RIB		FUN
RplK	RplE	0.86984		RIB		FUN
RplK	RplF	0.86388		RIB		FUN
RplK	RplJ	0.99928		RIB		FUN
RplL	FusA	0.90468
RplL	NusG	0.99826			INA
RplL	RplA	0.99934		RIB		FUN
RplL	RplB	0.86166		RIB		FUN
RplL	RplC	0.87736		RIB		FUN
RplL	RplD	0.86467		RIB		FUN
RplL	RplE	0.85468		RIB		FUN
RplL	RplF	0.84857		RIB		FUN
RplL	RplJ	1	OP	RIB		FUN
RplL	RplK	0.99874		RIB		FUN
RplM	RplB	0.82444	OP	RIB		FUN
RplM	RplC	0.82708	OP	RIB		FUN
RplM	RplD	0.8274	OP	RIB	INA	FUN
RplM	RplE	0.82708	OP	RIB		FUN
RplM	RplF	0.82784	OP	RIB		FUN
RplN	FusA	0.93395
RplN	NusG	0.85717
RplN	RplA	0.8651		RIB		FUN
RplN	RplB	0.99659	OP	RIB		FUN
RplN	RplC	0.99487	OP	RIB		FUN
RplN	RplD	0.99547	OP	RIB	INA	FUN
RplN	RplE	0.99947	OP	RIB		FUN
RplN	RplF	0.99794	OP	RIB		FUN
RplN	RplJ	0.85923		RIB		FUN
RplN	RplK	0.86927		RIB		FUN
RplN	RplL	0.85402		RIB		FUN
RplN	RplM	0.82805	OP	RIB		FUN
RplO	FusA	0.92208
RplO	NusG	0.85923
RplO	RplA	0.86965		RIB		FUN
RplO	RplB	0.99177	OP	RIB		FUN
RplO	RplC	0.99013	OP	RIB		FUN
RplO	RplD	0.99068	OP	RIB		FUN
RplO	RplE	0.99693	OP	RIB		FUN
RplO	RplF	0.99849	OP	RIB		FUN
RplO	RplJ	0.87169		RIB		FUN
RplO	RplK	0.87472		RIB		FUN
RplO	RplL	0.86111		RIB		FUN
RplO	RplM	0.83268	OP	RIB		FUN
RplO	RplN	0.9959	OP	RIB		FUN
RplP	FusA	0.93582
RplP	NusG	0.85972
RplP	RplA	0.86755		RIB		FUN
RplP	RplB	0.99842	OP	RIB		FUN
RplP	RplC	0.9968	OP	RIB		FUN
RplP	RplD	0.99734	OP	RIB		FUN
RplP	RplE	0.99769	OP	RIB		FUN
RplP	RplF	0.99608	OP	RIB		FUN
RplP	RplJ	0.86607		RIB		FUN
RplP	RplK	0.87172		RIB		FUN
RplP	RplL	0.85664		RIB		FUN
RplP	RplM	0.82519	OP	RIB		FUN
RplP	RplN	0.99883	OP	RIB		FUN
RplP	RplO	0.99397	OP	RIB		FUN
RplQ	FusA	0.88619
RplQ	NusG	0.82211	OP
RplQ	RplA	0.83537		RIB		FUN
RplQ	RplB	0.98767		RIB		FUN
RplQ	RplC	0.98602		RIB		FUN
RplQ	RplD	0.9865		RIB	INA	FUN
RplQ	RplE	0.99304		RIB		FUN
RplQ	RplF	0.99464		RIB		FUN
RplQ	RplJ	0.82896	OP	RIB		FUN
RplQ	RplK	0.83197		RIB		FUN
RplQ	RplL	0.82492	OP	RIB		FUN
RplQ	RplM	0.79943	OP	RIB		FUN
RplQ	RplN	0.99202		RIB		FUN
RplQ	RplO	0.9967		RIB		FUN
RplQ	RplP	0.98983		RIB		FUN
RplR	FusA	0.92966
RplR	NusG	0.85126
RplR	RplA	0.86268		RIB		FUN
RplR	RplB	0.99326	OP	RIB		FUN
RplR	RplC	0.9915	OP	RIB		FUN
RplR	RplD	0.9921	OP	RIB		FUN
RplR	RplE	0.99843	OP	RIB		FUN
RplR	RplF	1	OP	RIB		FUN
RplR	RplJ	0.85248		RIB		FUN
RplR	RplK	0.86201		RIB		FUN
RplR	RplL	0.85136		RIB		FUN
RplR	RplM	0.82563	OP	RIB		FUN
RplR	RplN	0.99737	OP	RIB		FUN
RplR	RplO	0.999	OP	RIB		FUN
RplR	RplP	0.99547	OP	RIB		FUN
RplR	RplQ	0.9951		RIB		FUN
RplS	Ffh	0.93552
RplT	InfC	0.97975	OP		INA
RplT	PheS	0.97275
RplT	PheT	0.98105
RplU	ProB	0.81822	OP
RplV	FusA	0.93711
RplV	NusG	0.87143			INA
RplV	RplA	0.8665		RIB		FUN
RplV	RplB	0.99947	OP	RIB		FUN
RplV	RplC	0.99787	OP	RIB		FUN
RplV	RplD	0.99838	OP	RIB	INA	FUN
RplV	RplE	0.9966	OP	RIB		FUN
RplV	RplF	0.99497	OP	RIB		FUN
RplV	RplJ	0.86744		RIB		FUN
RplV	RplK	0.87129		RIB		FUN
RplV	RplL	0.85381		RIB		FUN
RplV	RplM	0.82024	OP	RIB		FUN
RplV	RplN	0.99773	OP	RIB		FUN
RplV	RplO	0.99295	OP	RIB		FUN
RplV	RplP	0.99947	OP	RIB		FUN
RplV	RplQ	0.98888		RIB		FUN
RplV	RplR	0.99437	OP	RIB		FUN
RplW	FusA	0.93713
RplW	NusG	0.86526			INA
RplW	RplA	0.8694		RIB	INA	FUN
RplW	RplB	1	OP	RIB	INA	FUN
RplW	RplC	0.99947	OP	RIB	INA	FUN
RplW	RplD	1	OP	RIB	INA	FUN
RplW	RplE	0.99485	OP	RIB	INA	FUN
RplW	RplF	0.99323	OP	RIB	INA	FUN
RplW	RplJ	0.86367		RIB	INA	FUN
RplW	RplK	0.87364		RIB	INA	FUN
RplW	RplL	0.85936		RIB	INA	FUN
RplW	RplM	0.82165	OP	RIB	INA	FUN
RplW	RplN	0.99599	OP	RIB		FUN
RplW	RplO	0.99115	OP	RIB	INA	FUN
RplW	RplP	0.99785	OP	RIB		FUN
RplW	RplQ	0.98696		RIB		FUN
RplW	RplR	0.99259	OP	RIB	INA	FUN
RplW	RplV	0.99891	OP	RIB	INA	FUN
RplX	FusA	0.93451
RplX	NusG	0.85257
RplX	RplA	0.86951		RIB		FUN
RplX	RplB	0.99609	OP	RIB		FUN
RplX	RplC	0.99438	OP	RIB		FUN
RplX	RplD	0.99499	OP	RIB	INA	FUN
RplX	RplE	1	OP	RIB		FUN
RplX	RplF	0.99849	OP	RIB		FUN
RplX	RplJ	0.86378		RIB		FUN
RplX	RplK	0.87387		RIB		FUN
RplX	RplL	0.85838		RIB		FUN
RplX	RplM	0.83016	OP	RIB		FUN
RplX	RplN	1	OP	RIB		FUN
RplX	RplO	0.99644	OP	RIB		FUN
RplX	RplP	0.99829	OP	RIB		FUN
RplX	RplQ	0.99266		RIB		FUN
RplX	RplR	0.99792	OP	RIB		FUN
RplX	RplV	0.99723	OP	RIB		FUN
RplX	RplW	0.9955	OP	RIB	INA	FUN
RpmA	ProB	0.84601	OP
RpmA	RplU	0.9999	OP	RIB		FUN
RpmC	FusA	0.9401
RpmC	NusG	0.85869
RpmC	RplA	0.87771		RIB		FUN
RpmC	RplB	0.99785	OP	RIB		FUN
RpmC	RplC	0.99621	OP	RIB		FUN
RpmC	RplD	0.99678	OP	RIB		FUN
RpmC	RplE	0.99829	OP	RIB		FUN
RpmC	RplF	0.99667	OP	RIB		FUN
RpmC	RplJ	0.87226		RIB		FUN
RpmC	RplK	0.87967		RIB		FUN
RpmC	RplL	0.86711		RIB		FUN
RpmC	RplM	0.82332	OP	RIB		FUN
RpmC	RplN	0.99942	OP	RIB		FUN
RpmC	RplO	0.99453	OP	RIB		FUN
RpmC	RplP	1	OP	RIB		FUN
RpmC	RplQ	0.99048		RIB		FUN
RpmC	RplR	0.99607	OP	RIB		FUN
RpmC	RplV	0.99892	OP	RIB		FUN
RpmC	RplW	0.99729	OP	RIB	INA	FUN
RpmC	RplX	0.99888	OP	RIB		FUN
RpmD	FusA	0.9342
RpmD	NusG	0.85074
RpmD	RplA	0.87551		RIB		FUN
RpmD	RplB	0.9922	OP	RIB		FUN
RpmD	RplC	0.99055	OP	RIB		FUN
RpmD	RplD	0.99102	OP	RIB		FUN
RpmD	RplE	0.99736	OP	RIB		FUN
RpmD	RplF	0.99896	OP	RIB		FUN
RpmD	RplJ	0.86896		RIB		FUN
RpmD	RplK	0.87309		RIB		FUN
RpmD	RplL	0.86426		RIB		FUN
RpmD	RplM	0.83347	OP	RIB		FUN
RpmD	RplN	0.99631	OP	RIB		FUN
RpmD	RplO	1	OP	RIB		FUN
RpmD	RplP	0.99433	OP	RIB		FUN
RpmD	RplQ	0.99623		RIB		FUN
RpmD	RplR	0.99947	OP	RIB		FUN
RpmD	RplV	0.99332	OP	RIB		FUN
RpmD	RplW	0.99149	OP	RIB		FUN
RpmD	RplX	0.99688	OP	RIB		FUN
RpmD	RpmC	0.99497	OP	RIB		FUN
RpmF	AcpP	0.89943	OP
RpmF	FabD	0.88852	OP
RpmF	FabF	0.86689
RpmF	FabG	0.88392	OP
RpmF	FabH	0.90013	OP
RpmF	PlsX	0.96396	OP
RpmI	InfC	0.98341	OP
RpmI	PheS	0.97196
RpmI	PheT	0.97798
RpmI	RplT	1	OP	RIB		FUN
RpmJ/RpmH	DnaA	0.84
RpmJ/RpmH	DnaN	0.85296
RpmJ/RpmH	GidA	0.82277	OP
RpmJ/RpmH	RplB	0.82605	OP	RIB		FUN
RpmJ/RpmH	RplC	0.82558	OP	RIB		FUN
RpmJ/RpmH	RplD	0.82525	OP	RIB		FUN
RpmJ/RpmH	RplE	0.82867	OP	RIB		FUN
RpmJ/RpmH	RplF	0.82716	OP	RIB		FUN
RpmJ/RpmH	RplN	0.82669	OP	RIB		FUN
RpmJ/RpmH	RplO	0.82576	OP	RIB		FUN
RpmJ/RpmH	RplP	0.82637	OP	RIB		FUN
RpmJ/RpmH	RplQ	0.82168	OP	RIB		FUN
RpmJ/RpmH	RplR	0.82854	OP	RIB		FUN
RpmJ/RpmH	RplV	0.83283	OP	RIB		FUN
RpmJ/RpmH	RplW	0.82143	OP	RIB		FUN
RpmJ/RpmH	RplX	0.82653	OP	RIB		FUN
RpmJ/RpmH	RpmC	0.82773	OP	RIB		FUN
RpmJ/RpmH	RpmD	0.83977	OP	RIB		FUN
RpoA	FusA	0.90475
RpoA	NusG	0.84292			INA
RpoA	RplA	0.8531			INA
RpoA	RplB	0.98706			INA
RpoA	RplC	0.98537			INA
RpoA	RplD	0.98595			INA
RpoA	RplE	0.99278			INA
RpoA	RplF	0.99445
RpoA	RplJ	0.84953
RpoA	RplK	0.84794
RpoA	RplL	0.84532			INA
RpoA	RplM	0.84533	OP		INA
RpoA	RplN	0.99169
RpoA	RplO	0.99679			INA
RpoA	RplP	0.98924			INA
RpoA	RplQ	1	OP
RpoA	RplR	0.99502
RpoA	RplV	0.98864
RpoA	RplW	0.98621			INA
RpoA	RplX	0.99251			INA
RpoA	RpmC	0.98982
RpoA	RpmD	0.99619
RpoA	RpmJ/RpmH	0.83163	OP
RpoB	FusA	0.93014
RpoB	NusG	0.99694			INA
RpoB	RplA	0.99815
RpoB	RplB	0.89579			INA
RpoB	RplC	0.91303
RpoB	RplD	0.8972			INA
RpoB	RplE	0.89236
RpoB	RplF	0.88506
RpoB	RplJ	0.99916
RpoB	RplK	0.99732			INA
RpoB	RplL	0.99965			INA
RpoB	RplN	0.89082
RpoB	RplO	0.90038
RpoB	RplP	0.8973
RpoB	RplQ	0.85417
RpoB	RplR	0.88601
RpoB	RplV	0.89203			INA
RpoB	RplW	0.89528
RpoB	RplX	0.8918
RpoB	RpmC	0.8937
RpoB	RpmD	0.88766
RpoB	RpoA	0.87221			INA	FUN
RpoC	FusA	0.93486
RpoC	NusG	0.99677			INA
RpoC	RplA	0.99768
RpoC	RplB	0.89863			INA
RpoC	RplC	0.91148			INA
RpoC	RplD	0.89995			INA
RpoC	RplE	0.89415
RpoC	RplF	0.8878
RpoC	RplJ	0.99866
RpoC	RplK	0.99706
RpoC	RplL	0.9992
RpoC	RplN	0.89367
RpoC	RplO	0.89877			INA
RpoC	RplP	0.89588			INA
RpoC	RplQ	0.86973			INA
RpoC	RplR	0.88887
RpoC	RplV	0.88888			INA
RpoC	RplW	0.89878
RpoC	RplX	0.89022			INA
RpoC	RpmC	0.90103
RpoC	RpmD	0.89033
RpoC	RpoA	0.87357			INA	FUN
RpoC	RpoB	1	OP		INA	FUN
RpsA	Cmk	0.9945	OP
RpsA	PyrF	0.79793	OP
RpsB	CdsA	0.97272
RpsB	Dxr	0.96581
RpsB	Frr	0.97272
RpsB	PyrH	0.97246			INA
RpsB	RnhB	0.8117	OP
RpsC	FusA	0.92871
RpsC	NusG	0.85414			INA
RpsC	RplA	0.85333		RIB		FUN
RpsC	RplB	0.99893	OP	RIB		FUN
RpsC	RplC	0.99726	OP	RIB		FUN
RpsC	RplD	0.99783	OP	RIB	INA	FUN
RpsC	RplE	0.99715	OP	RIB		FUN
RpsC	RplF	0.99553	OP	RIB		FUN
RpsC	RplJ	0.84562		RIB		FUN
RpsC	RplK	0.85929		RIB		FUN
RpsC	RplL	0.84051		RIB		FUN
RpsC	RplM	0.82557	OP	RIB		FUN
RpsC	RplN	0.99829	OP	RIB		FUN
RpsC	RplO	0.99344	OP	RIB		FUN
RpsC	RplP	1	OP	RIB		FUN
RpsC	RplQ	0.98927		RIB		FUN
RpsC	RplR	0.99492	OP	RIB		FUN
RpsC	RplV	1	OP	RIB		FUN
RpsC	RplW	0.99836	OP	RIB	INA	FUN
RpsC	RplX	0.99775	OP	RIB		FUN
RpsC	RpmC	0.99945	OP	RIB		FUN
RpsC	RpmD	0.99376	OP	RIB		FUN
RpsC	RpmJ/RpmH	0.82667	OP	RIB		FUN
RpsC	RpoA	0.98927			INA
RpsC	RpoB	0.88045			INA
RpsC	RpoC	0.87834			INA
RpsD	RplB	0.85042	OP	RIB		FUN
RpsD	RplC	0.87168	OP	RIB		FUN
RpsD	RplD	0.85866	OP	RIB	INA	FUN
RpsD	RplE	0.86315	OP	RIB		FUN
RpsD	RplF	0.86393	OP	RIB		FUN
RpsD	RplN	0.86568	OP	RIB		FUN
RpsD	RplO	0.87471	OP	RIB		FUN
RpsD	RplP	0.85764	OP	RIB		FUN
RpsD	RplQ	0.86366	OP	RIB		FUN
RpsD	RplR	0.86731	OP	RIB		FUN
RpsD	RplV	0.84741	OP	RIB		FUN
RpsD	RplW	0.86142	OP	RIB		FUN
RpsD	RplX	0.86656	OP	RIB		FUN
RpsD	RpmC	0.86462	OP	RIB		FUN
RpsD	RpmD	0.88027	OP	RIB		FUN
RpsD	RpoA	0.89343	OP		INA
RpsD	RpsC	0.85963	OP	RIB		FUN
RpsE	FusA	0.92167
RpsE	NusG	0.85935			INA
RpsE	RplA	0.86782		RIB		FUN
RpsE	RplB	0.99293	OP	RIB		FUN
RpsE	RplC	0.99112	OP	RIB	INA	FUN
RpsE	RplD	0.99174	OP	RIB	INA	FUN
RpsE	RplE	0.99792	OP	RIB		FUN
RpsE	RplF	0.99948	OP	RIB		FUN
RpsE	RplJ	0.86534		RIB		FUN
RpsE	RplK	0.87421		RIB		FUN
RpsE	RplL	0.85924		RIB		FUN
RpsE	RplM	0.8166	OP	RIB		FUN
RpsE	RplN	0.99689	OP	RIB		FUN
RpsE	RplO	0.9995	OP	RIB		FUN
RpsE	RplP	0.99504	OP	RIB		FUN
RpsE	RplQ	0.99572		RIB		FUN
RpsE	RplR	1	OP	RIB		FUN
RpsE	RplV	0.99395	OP	RIB		FUN
RpsE	RplW	0.99224	OP	RIB		FUN
RpsE	RplX	0.99743	OP	RIB		FUN
RpsE	RpmC	0.99563	OP	RIB		FUN
RpsE	RpmD	1	OP	RIB		FUN
RpsE	RpmJ/RpmH	0.84459	OP	RIB		FUN
RpsE	RpoA	0.996			INA
RpsE	RpoB	0.88673			INA
RpsE	RpoC	0.89016			INA
RpsE	RpsC	0.9945	OP	RIB	INA	FUN
RpsE	RpsD	0.87432	OP	RIB	INA	FUN
RpsG	FusA	1	OP
RpsG	NusG	0.92444			INA
RpsG	RplA	0.93205		RIB		FUN
RpsG	RplB	0.96325		RIB		FUN
RpsG	RplC	0.97336		RIB		FUN
RpsG	RplD	0.97267		RIB	INA	FUN
RpsG	RplE	0.96092		RIB		FUN
RpsG	RplF	0.95906		RIB		FUN
RpsG	RplJ	0.92804		RIB		FUN
RpsG	RplK	0.93467		RIB		FUN
RpsG	RplL	0.9261		RIB		FUN
RpsG	RplN	0.96446		RIB		FUN
RpsG	RplO	0.9546		RIB		FUN
RpsG	RplP	0.96595		RIB		FUN
RpsG	RplQ	0.91968		RIB		FUN
RpsG	RplR	0.95828		RIB		FUN
RpsG	RplV	0.9619		RIB		FUN
RpsG	RplW	0.9679		RIB		FUN
RpsG	RplX	0.96535		RIB		FUN
RpsG	RpmC	0.97231		RIB		FUN
RpsG	RpmD	0.96427		RIB		FUN
RpsG	RpmJ/RpmH	0.80051	OP	RIB		FUN
RpsG	RpoA	0.93286			INA
RpsG	RpoB	0.94792
RpsG	RpoC	0.95166			INA
RpsG	RpsC	0.95894		RIB		FUN
RpsG	RpsD	0.81218	OP	RIB		FUN
RpsG	RpsE	0.95347		RIB	INA	FUN
RpsH	FusA	0.929
RpsH	NusG	0.85179
RpsH	RplA	0.86012		RIB		FUN
RpsH	RplB	0.99441	OP	RIB		FUN
RpsH	RplC	0.99262	OP	RIB		FUN
RpsH	RplD	0.99326	OP	RIB		FUN
RpsH	RplE	0.9995	OP	RIB		FUN
RpsH	RplF	1	OP	RIB		FUN
RpsH	RplJ	0.85397		RIB		FUN
RpsH	RplK	0.86425		RIB		FUN
RpsH	RplL	0.84895		RIB		FUN
RpsH	RplM	0.82717	OP	RIB		FUN
RpsH	RplN	0.99845	OP	RIB		FUN
RpsH	RplO	0.99796	OP	RIB		FUN
RpsH	RplP	0.99662	OP	RIB		FUN
RpsH	RplQ	0.99408		RIB		FUN
RpsH	RplR	0.99947	OP	RIB		FUN
RpsH	RplV	0.99552	OP	RIB		FUN
RpsH	RplW	0.99376	OP	RIB		FUN
RpsH	RplX	0.999	OP	RIB		FUN
RpsH	RpmC	0.9972	OP	RIB		FUN
RpsH	RpmD	0.99843	OP	RIB		FUN
RpsH	RpmJ/RpmH	0.82741	OP	RIB		FUN
RpsH	RpoA	0.99388
RpsH	RpoB	0.88547
RpsH	RpoC	0.88819
RpsH	RpsC	0.99607	OP	RIB		FUN
RpsH	RpsD	0.86335	OP	RIB		FUN
RpsH	RpsE	0.99895	OP	RIB	INA	FUN
RpsH	RpsG	0.95971		RIB		FUN
RpsI	RplB	0.81533	OP	RIB		FUN
RpsI	RplC	0.81735	OP	RIB		FUN
RpsI	RplD	0.82207	OP	RIB		FUN
RpsI	RplE	0.81859	OP	RIB		FUN
RpsI	RplF	0.81757	OP	RIB		FUN
RpsI	RplM	1	OP	RIB		FUN
RpsI	RplN	0.81991	OP	RIB		FUN
RpsI	RplO	0.81702	OP	RIB		FUN
RpsI	RplP	0.81717	OP	RIB		FUN
RpsI	RplQ	0.81223	OP	RIB		FUN
RpsI	RplR	0.8204	OP	RIB		FUN
RpsI	RplV	0.82325	OP	RIB		FUN
RpsI	RplW	0.81671	OP	RIB		FUN
RpsI	RplX	0.82215	OP	RIB		FUN
RpsI	RpmC	0.82102	OP	RIB		FUN
RpsI	RpmD	0.82374	OP	RIB		FUN
RpsI	RpoA	0.83441	OP
RpsI	RpsC	0.82986	OP	RIB		FUN
RpsI	RpsE	0.81239	OP	RIB	INA	FUN
RpsI	RpsH	0.81804	OP	RIB		FUN
RpsJ	FusA	0.96521
RpsJ	NusG	0.86286			INA
RpsJ	RplA	0.87729		RIB		FUN
RpsJ	RplB	0.99836	OP	RIB		FUN
RpsJ	RplC	1	OP	RIB		FUN
RpsJ	RplD	0.99946	OP	RIB	INA	FUN
RpsJ	RplE	0.99299	OP	RIB		FUN
RpsJ	RplF	0.99129		RIB		FUN
RpsJ	RplJ	0.8718		RIB		FUN
RpsJ	RplK	0.88323		RIB		FUN
RpsJ	RplL	0.86697		RIB		FUN
RpsJ	RplM	0.80655	OP	RIB		FUN
RpsJ	RplN	0.99412	OP	RIB		FUN
RpsJ	RplO	0.98911		RIB		FUN
RpsJ	RplP	0.99617	OP	RIB		FUN
RpsJ	RplQ	0.98142		RIB		FUN
RpsJ	RplR	0.99049		RIB		FUN
RpsJ	RplV	0.99722	OP	RIB		FUN
RpsJ	RplW	0.99891	OP	RIB		FUN
RpsJ	RplX	0.99363	OP	RIB		FUN
RpsJ	RpmC	0.9956	OP	RIB		FUN
RpsJ	RpmD	0.98991	OP	RIB		FUN
RpsJ	RpmJ/RpmH	0.82272	OP	RIB		FUN
RpsJ	RpoA	0.9828			INA
RpsJ	RpoB	0.89547			INA
RpsJ	RpoC	0.9025			INA
RpsJ	RpsC	0.9966	OP	RIB		FUN
RpsJ	RpsD	0.86277	OP	RIB		FUN
RpsJ	RpsE	0.99032	OP	RIB	INA	FUN
RpsJ	RpsG	0.99081		RIB		FUN
RpsJ	RpsH	0.99181		RIB		FUN
RpsJ	RpsI	0.79697	OP	RIB		FUN
RpsK	FusA	0.90451
RpsK	NusG	0.84524
RpsK	RplA	0.85525		RIB		FUN
RpsK	RplB	0.98795		RIB		FUN
RpsK	RplC	0.98605		RIB		FUN
RpsK	RplD	0.98683		RIB	INA	FUN
RpsK	RplE	0.99366		RIB		FUN
RpsK	RplF	0.99534		RIB		FUN
RpsK	RplJ	0.84749		RIB		FUN
RpsK	RplK	0.84777		RIB		FUN
RpsK	RplL	0.84737		RIB		FUN
RpsK	RplM	0.84946		RIB		FUN
RpsK	RplN	0.99258		RIB		FUN
RpsK	RplO	0.99766		RIB		FUN
RpsK	RplP	0.99014		RIB		FUN
RpsK	RplQ	0.99923	OP	RIB		FUN
RpsK	RplR	0.99592		RIB		FUN
RpsK	RplV	0.98952		RIB		FUN
RpsK	RplW	0.9871		RIB		FUN
RpsK	RplX	0.99338		RIB		FUN
RpsK	RpmC	0.99072		RIB		FUN
RpsK	RpmD	0.99706		RIB		FUN
RpsK	RpmJ/RpmH	0.83243	OP	RIB		FUN
RpsK	RpoA	0.99969	OP
RpsK	RpoB	0.87049
RpsK	RpoC	0.87615
RpsK	RpsC	0.99016		RIB		FUN
RpsK	RpsD	0.89198	OP	RIB		FUN
RpsK	RpsE	0.99685	OP	RIB		FUN
RpsK	RpsG	0.93336		RIB		FUN
RpsK	RpsH	0.99477		RIB		FUN
RpsK	RpsI	0.83952	OP	RIB		FUN
RpsK	RpsJ	0.98366		RIB		FUN
RpsL	FusA	0.99946	OP
RpsL	NusG	0.92426
RpsL	RplA	0.93376		RIB		FUN
RpsL	RplB	0.96203		RIB		FUN
RpsL	RplC	0.97234		RIB		FUN
RpsL	RplD	0.97168		RIB		FUN
RpsL	RplE	0.95991		RIB		FUN
RpsL	RplF	0.95805		RIB		FUN
RpsL	RplJ	0.93016		RIB		FUN
RpsL	RplK	0.934		RIB		FUN
RpsL	RplL	0.92807		RIB		FUN
RpsL	RplN	0.96351		RIB		FUN
RpsL	RplO	0.9535		RIB		FUN
RpsL	RplP	0.96486		RIB		FUN
RpsL	RplQ	0.91925		RIB		FUN
RpsL	RplR	0.95725		RIB		FUN
RpsL	RplV	0.96079		RIB		FUN
RpsL	RplW	0.96677		RIB		FUN
RpsL	RplX	0.96024		RIB		FUN
RpsL	RpmC	0.97151		RIB		FUN
RpsL	RpmD	0.96351		RIB		FUN
RpsL	RpmJ/RpmH	0.79999	OP	RIB		FUN
RpsL	RpoA	0.93168
RpsL	RpoB	0.94976
RpsL	RpoC	0.95146
RpsL	RpsC	0.95314		RIB		FUN
RpsL	RpsD	0.80779	OP	RIB		FUN
RpsL	RpsE	0.95249		RIB	INA	FUN
RpsL	RpsG	1	OP	RIB		FUN
RpsL	RpsH	0.9587		RIB		FUN
RpsL	RpsJ	0.98731		RIB		FUN
RpsL	RpsK	0.9325		RIB		FUN
RpsM	FusA	0.90494
RpsM	NusG	0.84194
RpsM	RplA	0.85253		RIB		FUN
RpsM	RplB	0.98847		RIB		FUN
RpsM	RplC	0.98655		RIB		FUN
RpsM	RplD	0.98735		RIB	INA	FUN
RpsM	RplE	0.9942		RIB		FUN
RpsM	RplF	0.99588		RIB		FUN
RpsM	RplJ	0.84461		RIB		FUN
RpsM	RplK	0.84822		RIB		FUN
RpsM	RplL	0.84463		RIB		FUN
RpsM	RplM	0.84581	OP	RIB		FUN
RpsM	RplN	0.99311		RIB		FUN
RpsM	RplO	0.9982		RIB		FUN
RpsM	RplP	0.99067		RIB		FUN
RpsM	RplQ	0.9987	OP	RIB		FUN
RpsM	RplR	0.99646		RIB		FUN
RpsM	RplV	0.99004		RIB		FUN
RpsM	RplW	0.98762		RIB		FUN
RpsM	RplX	0.9939		RIB		FUN
RpsM	RpmC	0.99125		RIB		FUN
RpsM	RpmD	0.99761		RIB		FUN
RpsM	RpmJ/RpmH	0.83539	OP	RIB		FUN
RpsM	RpoA	0.99916	OP		INA
RpsM	RpoB	0.86761
RpsM	RpoC	0.87312			INA
RpsM	RpsC	0.9907		RIB		FUN
RpsM	RpsD	0.89917	OP	RIB		FUN
RpsM	RpsE	0.99738	OP	RIB	INA	FUN
RpsM	RpsG	0.93342		RIB		FUN
RpsM	RpsH	0.9953		RIB		FUN
RpsM	RpsI	0.83434	OP	RIB		FUN
RpsM	RpsJ	0.98419		RIB		FUN
RpsM	RpsK	1	OP	RIB		FUN
RpsM	RpsL	0.9322		RIB		FUN
RpsO	InfB	0.95724
RpsO	Pnp	0.99668			INA
RpsQ	FusA	0.93371
RpsQ	NusG	0.85604
RpsQ	RplA	0.86481		RIB		FUN
RpsQ	RplB	0.99729	OP	RIB		FUN
RpsQ	RplC	0.99572	OP	RIB		FUN
RpsQ	RplD	0.99622	OP	RIB		FUN
RpsQ	RplE	0.99886	OP	RIB		FUN
RpsQ	RplF	0.99723	OP	RIB		FUN
RpsQ	RplJ	0.85419		RIB		FUN
RpsQ	RplK	0.85982		RIB		FUN
RpsQ	RplL	0.85398		RIB		FUN
RpsQ	RplM	0.82726	OP	RIB		FUN
RpsQ	RplN	1	OP	RIB		FUN
RpsQ	RplO	0.99514	OP	RIB		FUN
RpsQ	RplP	0.99946	OP	RIB		FUN
RpsQ	RplQ	0.99106		RIB		FUN
RpsQ	RplR	0.99666	OP	RIB		FUN
RpsQ	RplV	0.99837	OP	RIB		FUN
RpsQ	RplW	0.99673	OP	RIB		FUN
RpsQ	RplX	0.99944	OP	RIB		FUN
RpsQ	RpmC	1	OP	RIB		FUN
RpsQ	RpmD	0.99555	OP	RIB		FUN
RpsQ	RpmJ/RpmH	0.83165	OP	RIB		FUN
RpsQ	RpoA	0.99093
RpsQ	RpoB	0.88893
RpsQ	RpoC	0.88794
RpsQ	RpsC	0.99889	OP	RIB		FUN
RpsQ	RpsD	0.85942	OP	RIB		FUN
RpsQ	RpsE	0.99621	OP	RIB		FUN
RpsQ	RpsG	0.9591		RIB		FUN
RpsQ	RpsH	0.99778	OP	RIB		FUN
RpsQ	RpsI	0.81881	OP	RIB		FUN
RpsQ	RpsJ	0.99498	OP	RIB		FUN
RpsQ	RpsK	0.99165		RIB		FUN
RpsQ	RpsL	0.95782		RIB		FUN
RpsQ	RpsM	0.99219		RIB		FUN
RpsR	DnaB	0.89953
RpsR	RplI	0.97849	OP	RIB		FUN
RpsS	FusA	0.93218
RpsS	NusG	0.86452
RpsS	RplA	0.87002		RIB		FUN
RpsS	RplB	1	OP	RIB		FUN
RpsS	RplC	0.9984	OP	RIB		FUN
RpsS	RplD	0.99894	OP	RIB		FUN
RpsS	RplE	0.99601	OP	RIB		FUN
RpsS	RplF	0.99442	OP	RIB		FUN
RpsS	RplJ	0.86438		RIB		FUN
RpsS	RplK	0.87494		RIB		FUN
RpsS	RplL	0.86003		RIB		FUN
RpsS	RplM	0.82131	OP	RIB		FUN
RpsS	RplN	0.99713	OP	RIB		FUN
RpsS	RplO	0.99229	OP	RIB		FUN
RpsS	RplP	0.99895	OP	RIB		FUN
RpsS	RplQ	0.98818		RIB		FUN
RpsS	RplR	0.9938	OP	RIB		FUN
RpsS	RplV	1	OP	RIB		FUN
RpsS	RplW	0.99947	OP	RIB		FUN
RpsS	RplX	0.99663	OP	RIB		FUN
RpsS	RpmC	0.99838	OP	RIB		FUN
RpsS	RpmD	0.99272	OP	RIB		FUN
RpsS	RpmJ/RpmH	0.82688	OP	RIB		FUN
RpsS	RpoA	0.98768			INA
RpsS	RpoB	0.89312
RpsS	RpoC	0.89657
RpsS	RpsC	0.99946	OP	RIB		FUN
RpsS	RpsD	0.85082	OP	RIB		FUN
RpsS	RpsE	0.99341	OP	RIB	INA	FUN
RpsS	RpsG	0.96279		RIB		FUN
RpsS	RpsH	0.99494	OP	RIB		FUN
RpsS	RpsI	0.81389	OP	RIB		FUN
RpsS	RpsJ	0.9978	OP	RIB		FUN
RpsS	RpsK	0.98857		RIB		FUN
RpsS	RpsL	0.96157		RIB		FUN
RpsS	RpsM	0.98909		RIB		FUN
RpsS	RpsQ	0.99783	OP	RIB		FUN
RuvB	RuvA	0.9946	OP			FUN
RuvC	RuvA	0.97961	OP			FUN
RuvC	RuvB	0.97241	OP			FUN
SecY	FusA	0.92189
SecY	NusG	0.85393
SecY	RplA	0.863
SecY	RplB	0.99104	OP
SecY	RplC	0.98933
SecY	RplD	0.98988
SecY	RplE	0.99623	OP
SecY	RplF	0.99786	OP
SecY	RplJ	0.86147
SecY	RplK	0.86715
SecY	RplL	0.85217
SecY	RplM	0.82553	OP
SecY	RplN	0.99517	OP
SecY	RplO	1	OP
SecY	RplP	0.99318	OP
SecY	RplQ	0.99722
SecY	RplR	0.99838	OP
SecY	RplV	0.99218	OP
SecY	RplW	0.99034	OP
SecY	RplX	0.99577	OP
SecY	RpmC	0.99376	OP
SecY	RpmD	0.99944	OP
SecY	RpmJ/RpmH	0.8279	OP
SecY	RpoA	0.99727
SecY	RpoB	0.88792
SecY	RpoC	0.88645
SecY	RpsC	0.99272	OP
SecY	RpsD	0.8638	OP
SecY	RpsE	0.99898	OP
SecY	RpsG	0.95243
SecY	RpsH	0.99731	OP
SecY	RpsI	0.81529	OP
SecY	RpsJ	0.98821
SecY	RpsK	0.99817
SecY	RpsL	0.9515
SecY	RpsM	0.99871
SecY	RpsQ	0.99445	OP
SecY	RpsS	0.99157	OP
Smc(BS)	RplS	0.81986	OP
Smf	Def	0.83332
Smf	Fmt	0.82722
Spo0J(BS)	DnaA	0.93587
Spo0J(BS)	AtpA/AtpD	0.79831	OP
Spo0J(BS)	AtpC	0.85171
Spo0J(BS)	AtpE	0.79776	OP
Spo0J(BS)	AtpG	0.80157	OP
Spo0J(BS)	DnaN	0.93837
Spo0J(BS)	GidA	0.96082
Spo0J(BS)	MinD	0.99999	OP
Spo0J(BS)	RpmJ/RpmH	0.82509
SpoT	RecG	0.80551	OP
SucD	SucC	1	OP			FUN
Tgt	QueA	0.94224	OP			FUN
ThrS	InfC	0.88217	OP
ThrS	PheS	0.85315				FUN
ThrS	PheT	0.86353				FUN
ThrS	RplT	0.8834	OP
ThrS	RpmI	0.87545	OP
Tig	ClpP	0.95614
Tig	HslU/ClpX	0.81674	OP
Tig	Lon	0.97935
Tmk	Mfd	0.81961	OP
TrmD	Ffh	0.94335
TrmD	RplS	0.99941	OP
TrmE	DnaA	0.94053
TrmE	AtpA/AtpD	0.83593
TrmE	AtpC	0.86541
TrmE	AtpE	0.85536
TrmE	AtpG	0.83446
TrmE	DnaN	0.97642
TrmE	GidA	0.93162			INA	FUN
TrmE	GlmU	0.79501	OP
TrmE	MinD	0.88251
TrmE	Rho	0.81574	OP
TrmE	RpmJ/RpmH	0.84745
TrmE	Spo0J(BS)	0.95404
TrpB	TrpA	0.99976	OP			FUN
TrpC(BS)	PabA	0.84425	OP
TrpD(BS)	PabA	0.82803	OP
TrpD(BS)	TrpC(BS)	0.9761	OP			FUN
TrpE	PabA	0.80757	OP
TrpE	TrpA	0.80825	OP			FUN
TrpE	TrpC(BS)	0.96251	OP			FUN
TrpE	TrpD(BS)	0.9674	OP			FUN
TruB	InfB	0.99047
TruB	Pnp	0.97612
TruB	RpsO	0.97373	OP
TrxA	Rho	0.84771	OP
Tsf	CdsA	0.97981
Tsf	Dxr	0.97126
Tsf	FabZ	0.80018	OP
Tsf	Frr	0.98694				FUN
Tsf	PyrH	0.99261
Tsf	RnhB	0.84395
Tsf	RpsB	1
TufB	FusA	0.96368	OP		INA	FUN
TufB	NusG	0.94082
TufB	RplA	0.94629
TufB	RplB	0.90891
TufB	RplC	0.91859
TufB	RplD	0.919			INA
TufB	RplE	0.91053
TufB	RplF	0.90525
TufB	RplJ	0.94648
TufB	RplK	0.95047
TufB	RplL	0.94535
TufB	RplN	0.9078
TufB	RplO	0.897
TufB	RplP	0.91279
TufB	RplQ	0.85213
TufB	RplR	0.89907
TufB	RplV	0.90619
TufB	RplW	0.91335
TufB	RplX	0.90544
TufB	RpmC	0.92275
TufB	RpmD	0.91481
TufB	RpoA	0.87892
TufB	RpoB	0.96113			INA
TufB	RpoC	0.96558
TufB	RpsC	0.8992
TufB	RpsE	0.88482			INA
TufB	RpsG	0.97855
TufB	RpsH	0.90566
TufB	RpsJ	0.93822
TufB	RpsK	0.88154
TufB	RpsL	0.97783
TufB	RpsM	0.87863
TufB	RpsQ	0.90279
TufB	RpsS	0.90857
TufB	SecY	0.89844
UvrC	PgsA	0.84529	OP
XseB	Dxs	0.95043	OP
XseB	IspA/IspB	0.82084	OP
YabC	FtsA	0.99329	OP
YabC	FtsZ	0.98307
YabC	MraY	0.99794	OP			FUN
YabC	MrdB/FtsW	0.83971	OP
YabC	MurC	0.91103	OP			FUN
YabC	MurE	0.99668	OP			FUN
YabC	MurF	0.93451	OP			FUN
YabC	MurG	0.99306	OP			FUN
YaeS	CdsA	0.9731	OP
YaeS	Dxr	0.93537	OP			FUN
YaeS	Frr	0.9194	OP
YaeS	PyrH	0.92204
YaeS	RpsB	0.91901
YaeS	Tsf	0.93345
YbaB	DnaX	0.99739	OP
YbaB	RecR	0.99541	OP			FUN
YbaD	RibD	0.87322	OP
YbaD	RibE	0.82013	OP
YbeZ	YbeY	0.99985	OP		INA
YcfH	Mfd	0.84356				FUN
YcfH	Tmk	0.9161	OP
YchB	Prs	0.96347
YchB	Pth	0.96193
YchF	Prs	0.82984	OP
YchF	Pth	0.86808	OP
YchF	YchB	0.79861	OP
YebC	RuvA	0.87642	OP
YebC	RuvB	0.88002	OP
YebC	RuvC	0.91221	OP
YfgB	GcpE	0.85071	OP
YfgB	HisS	0.8172	OP
YfgK	HisS	0.85499	OP
YfgK	Ndk	0.83714	OP
YfjB	RecN	0.89352	OP
YggV	Rph	0.9369	OP
YggW	GrpE	0.82968	OP
YggW	Rph	0.83483	OP
YggW	YggV	0.88824	OP
YhbJ	TpiA	0.80143	OP
YhbZ	ProB	0.82361	OP
YhbZ	RplU	0.99054
YhbZ	RpmA	0.98759
YhhF	KdtB	0.90376	OP
YifB	HslV	0.79456	OP			FUN
YihA	HemC	0.8044	OP
YihA	MutM	0.80476	OP
YihZ	GlyQ	0.82696
YihZ	GlyS	0.827
YihZ	SpoT	0.8224	OP
YjfH	Rnr	0.81817	OP
YjfH	RplI	0.79788	OP		INA
YjfH	RpsR	0.81909	OP
YkgM/RpmE	AtpA/AtpD	0.79434	OP
YkgM/RpmE	AtpC	0.80353	OP
YkgM/RpmE	AtpE	0.83547
YkgM/RpmE	AtpG	0.80505	OP
YkgM/RpmE	Rho	0.83161	OP
YleA	YbeY	0.90858
YleA	YbeZ	0.84933	OP
YnhD	YnhB/YfhO	0.86142	OP			FUN
YnhE	YnhB/YfhO	0.86574	OP			FUN
YnhE	YnhD	0.99951	OP		INA	FUN
YqeY(BS)	DnaG	0.92359
YqhS(BS)	AccB	0.91961	OP
YqhS(BS)	AccC	0.89272	OP
YraL	DnaN	0.79511	OP
* Protein gene with suffix of (BS) refers to genes from B. subtilis
