# Supplementary material for: Persistence drives gene clustering in bacterial genomes
Source: BMC Genomics. 2008 Jan 7;9:4. doi: 10.1186/1471-2164-9-4 (PMC2234087; doi:10.1186/1471-2164-9-4)
Supplement: Additional file 8 — Functional annotation of the genes involved in MAGP [file 1471-2164-9-4-S8.xls]

## Sheet: Sheet1
Additional Table 8 Functional annotation of the genes involved in MAGP
Functional Classifications			Gene Name	Annotation	FC ID	note, 17 genes are from B. subtilis, others are from E. coli.
Information transfer	DNA replication		dnaA	Initiation of chromosome replication	1.1.1
			dnaB	Replicative DNA helicase	1.1.1
			dnaG	DNA primase	1.1.1
			dnaN	DNA polymerase III (beta subunit)	1.1.1
			dnaX	DNA polymerase III (gamma and tau subunits)	1.1.1
			priA	Primosomal replication factor Y	1.1.1
	Transcription	RNA polymerase	rpoA	RNA polymerase (alpha subunit)	1.2.1
			rpoB	RNA polymerase (beta subunit)	1.2.1
			rpoC	RNA polymerase (beta' subunit)	1.2.1
		Transcription factors	greA	Transcription elongation factor	1.2.2
			nusG	Transcription antitermination factor	1.2.2
			rho	Transcription termination factor Rho monomer; polarity suppressor , subunit of transcription termination factor Rho	1.2.2
	Translation	Aminoacyl-tRNA synthetase	alaS	Alanyl-tRNA synthetase	1.3.1
			glyQ	Glycine-tRNA synthetase, alpha subunit , subunit of glycine-tRNA synthetase	1.3.1
			glyS	Glycine-tRNA synthetase, beta subunit , subunit of glycine-tRNA synthetase	1.3.1
			hisS	Histidyl-tRNA synthetase , subunit of histidyl-tRNA synthetase	1.3.1
			ileS	Isoleucyl-tRNA synthetase	1.3.1
			pheS	Phenylalanyl-tRNA synthetase (alpha subunit)	1.3.1
			pheT	Phenylalanyl-tRNA synthetase (beta subunit)	1.3.1
			thrS	threonyl-tRNA synthetase	1.3.1
		Ribosomal proteins	rplA	Ribosomal protein L1	1.3.2
			rplB	Ribosomal protein L2	1.3.2
			rplC	Ribosomal protein L3	1.3.2
			rplD	Ribosomal protein L4	1.3.2
			rplE	Ribosomal protein L5	1.3.2
			rplF	Ribosomal protein L6	1.3.2
			rplI	Ribosomal protein L9	1.3.2
			rplJ	Ribosomal protein L10	1.3.2
			rplK	Ribosomal protein L11	1.3.2
			rplL	Ribosomal protein L12	1.3.2
			rplM	Ribosomal protein L13	1.3.2
			rplN	Ribosomal protein L14	1.3.2
			rplO	Ribosomal protein L15	1.3.2
			rplP	Ribosomal protein L16	1.3.2
			rplQ	Ribosomal protein L17	1.3.2
			rplR	Ribosomal protein L18	1.3.2
			rplS	Ribosomal protein L19	1.3.2
			rplT	Ribosomal protein L20	1.3.2
			rplU	Ribosomal protein L21	1.3.2
			rplV	Ribosomal protein L22	1.3.2
			rplW	Ribosomal protein L23	1.3.2
			rplX	Ribosomal protein L24	1.3.2
			rpmA	Ribosomal protein L27	1.3.2
			rpmC	Ribosomal protein L29	1.3.2
			rpmD	Ribosomal protein L30	1.3.2
			rpmE, ykgM	Ribosomal protein	1.3.2
			rpmF	Ribosomal protein L32	1.3.2
			rpmI	Ribosomal protein L35	1.3.2
			rpmH, rpmJ	Ribosomal protein	1.3.2
			rpsA	Ribosomal protein S1	1.3.2
			rpsB	Ribosomal protein S2	1.3.2
			rpsC	Ribosomal protein S3	1.3.2
			rpsD	Ribosomal protein S4	1.3.2
			rpsE	Ribosomal protein S5	1.3.2
			rpsG	Ribosomal protein S7	1.3.2
			rpsH	Ribosomal protein S8	1.3.2
			rpsI	Ribosomal protein S9	1.3.2
			rpsJ	Ribosomal protein S10	1.3.2
			rpsK	Ribosomal protein S11	1.3.2
			rpsL	Ribosomal protein S12	1.3.2
			rpsM	Ribosomal protein S13	1.3.2
			rpsO	Ribosomal protein S15	1.3.2
			rpsQ	Ribosomal protein S17	1.3.2
			rpsR	Ribosomal protein S18	1.3.2
			rpsS	Ribosomal protein S19	1.3.2
		Translation factors	era	GTP-binding protein	1.3.3
			frr	Ribosome recycling factor	1.3.3
			fusA	Elongation factor G	1.3.3
			hemK	Protein-(glutamine-N5) methyltransferase	1.3.3
			infB	Initiation factor IF-2	1.3.3
			infC	Protein chain initiation factor IF-3	1.3.3
			prfA	Peptide chain release factor 1	1.3.3
			tsf	Elongation factor Ts	1.3.3
			tufB	Elongation factor Tu	1.3.3
			ychF, engD	GTP-dependent nucleic acid-binding protein engD, putative translation factor	1.3.3
	Protein folding		dnaJ	Heat-shock protein (activation of DnaK) molecular chaperone	1.4.1
			dnaK	Class I heat-shock protein (molecular chaperone)	1.4.1
			groL	Class I heat-shock protein (chaperonin)	1.4.1
			groS	Class I heat-shock protein (chaperonin)	1.4.1
			grpE	molecular chaperone host DNA synthesis; heat shock protein; protein repair , subunit of DnaJ/DnaK/GrpE	1.4.1
			tig	Trigger factor (prolyl isomerase)	1.4.1
	Control		phoU	PhoU transcriptional regulator	1.5.1
Metabolism and Information transfer	Maintenance (repair, degradation)	DNA repair, recombination, degradation	hbs	Non-Specific DNA-binding protein	2.1.1
			mfd	Transcription-repair coupling factor	2.1.1
			mutL	DNA mismatch repair	2.1.1
			mutM	Formamidopyrimidine DNA glycosylase	2.1.1	B. subtilis
			recA	Multifunctional recombination and DNA repair protein	2.1.1
			recG	Probable ATP-dependent DNA helicase	2.1.1
			recN	DNA repair and genetic recombination	2.1.1
			recR	DNA repair and genetic recombination	2.1.1
			ruvA	Holliday junction DNA helicase	2.1.1
			ruvB	Holliday junction DNA helicase	2.1.1
			ruvC	Holliday junction nuclease; resolution of structures	2.1.1
			uvrC	Excinuclease ABC (subunit C)	2.1.1
			xseB	Exonuclease VII, small subunit , subunit of Exonuclease VII	2.1.1
			ybaB	function unknown, may be involved in DNA repair, might repair U residues in DNA.	2.1.1
			ycfH	Putative deoxyribonuclease	2.1.1
		RNA degradation	pnp	polynucleotide phosphorylase, degradosome	2.1.2
			rnc	Ribonuclease III	2.1.2
			rnhB	RNAse HII, degrades RNA of DNA-RNA hybrids	2.1.2
			rnr	Ribonuclease R	2.1.2
			rph	RNase PH monomer , subunit of RNase PH / tRNA nucleotidyltransferase	2.1.2
		Protein degradation	clpP	ATP-dependent Clp protease proteolytic subunit (class III heat-shock protein): protein degradation	2.1.3
			hflB	Cell-division protein / general stress protein (class III heat-shock)	2.1.3
			hslU, clpX	ATP-dependent Clp protease ATP-binding subunit (class III heat-shock protein)	2.1.3
			hslV	Peptidase component of the HslVU protease	2.1.3
			lon	DNA-binding, ATP-dependent protease La	2.1.3
			pth	Peptidyl-tRNA hydrolase translation factor	2.1.3
			yifB	Predicted ATP-dependent protease	2.1.3
		Detoxification	yihZ, dtd	D-Tyr-tRNA deacylase	2.1.4
	Modification	RNA processing/modification	gidA, mnmG	cmnm(5) addition to tRNA-s(2)U34, forming (with prior MnmE action) tRNA-cmnm(5)s(2)U34, an intermediate in mnm(5)s(2)U34 synthesis	2.2.1
			miaA	tRNA isopentenylpyrophosphate transferase	2.2.1
			queA	S-adenosylmethionine tRNA ribosyltransferase	2.2.1
			tgt	tRNA-guanine transglycosylase	2.2.1
			trmD	tRNA methyltransferase	2.2.1
			trmE, mnmE	cmnm(5) addition to tRNA-s(2)U34, forming (with subsequent MnmG action) cmnm(5)s(2)U34-tRNA, an intermediate in mnm(5)s(2)U34-tRNA synthesis	2.2.1
			truB	tRNA pseudouridine 55 synthase	2.2.1
			yhhF	putative RNA methylase	2.2.1
			miaB, yleA	Isopentenyl-adenosine A37 tRNA methylthiolase MiaB	2.2.1
			obgE, yhbZ	RNA binding GTPase involved in ribosome maturation	2.2.1
			yjfH	rRNA methylase: RNA modification	2.2.1
		Homeotopic modification	fmt	Methionyl-tRNA formyltransferase translation factor	2.2.2
			gatA	Glutamyl-tRNA(Gln) amidotransferase (subunit A)	2.2.2	B. subtilis
			gatB	Glutamyl-tRNA(Gln) amidotransferase (subunit B)	2.2.2	B. subtilis
			gatC	Glutamyl-tRNA(Gln) amidotransferase (subunit C)	2.2.2	B. subtilis
		Protein maturation	def	Peptide deformylase protein modification	2.2.3
			lspA	Signal peptidase II	2.2.3
			hflX	Putative GTPase	2.2.3
		Control	spoT	GTP pyrophosphokinase, stringent coupling of transcription to translation	2.2.4
Intermediary metabolism	Nucleotide related	Nucleotides metabolism	cmk	Cytidylate kinase	3.1.1
			gmk	Guanylate kinase	3.1.1
			guaA	GMP synthetase	3.1.1
			guaB	Inosine-monophosphate dehydrogenase	3.1.1
			ndk	Subunit of nucleoside diphosphate kinase / UDP kinase / CDP kinase / dUDP kinase / dCDP kinase / dTDP kinase / dADP kinase / dGDP kinase	3.1.1
			prs	Phosphoribosylpyrophosphate synthetase	3.1.1
			purA	Adenylosuccinate synthetase	3.1.1
			purD	Phosphoribosylamine-glycine ligase	3.1.1
			purF	Subunit of amidophosphoribosyl	3.1.1
			purH	Phosphoribosylaminoimidazole carboxy formyl formyltransferase	3.1.1
			purM	Phosphoribosylaminoimidazole synthetase	3.1.1
			purN	Phosphoribosylglycinamide formyltransferase	3.1.1
			pyrB	Aspartate carbamoyltransferase, PyrB subunit , subunit of aspartatetranscarbamylase, catalytic subunit and aspartate carbamoyltransferase	3.1.1
			pyrC	dihydroorotase (PyrC)	3.1.1	B. subtilis
			pyrF	Subunit of orotidine-5'-phosphate-decarboxylase	3.1.1
			pyrG	CTP synthetase	3.1.1
			pyrH	Uridylate kinase	3.1.1
			tmk	dTMP kinase	3.1.1
		Degradation	rdgB, yggV	Xanthosine triphosphate pyrophosphatase / deoxyinosine triphosphate pyrophosphatase (degradation of nucleotide analogs)	3.1.2
		Nucleotide and nucleoside conversions	dut	Deoxyuridine triphosphatase	3.1.3
	Amino acid and related molecules		argG	Argininosuccinate synthase (ArgG)	3.2.1	B. subtilis
			argH	Argininosuccinate lyase	3.2.1
			aroB	3-dehydroquinate synthase	3.2.1
			aroK	shikimate kinase I (AroK)	3.2.1	aroK, B. subtilis
			carA	Subunit of carbamoyl phosphate synthetase	3.2.1
			carB	Subunit of carbamoyl phosphate synthetase	3.2.1
			dapB	Dihydrodipicolinate reductase	3.2.1
			glmS	L-glutamine-D-fructose-6-phosphate amidotransferase	3.2.1
			gltB	Glutamate synthase (NADPH) large chain precursor , subunit of glutamate synthase and glutamate synthase (NADPH)	3.2.1
			gltD	Glutamate synthase (NADPH) small chain (GltD)	3.2.1	gltB, B. subtilis
			hisA	Phosphoribosylformimino-5-amino-1-phosphoribosyl-4-imidazole carboxamide isomerase	3.2.1
			hisD	Subunit of histidinal dehydrogenase / histidinol dehydrogenase	3.2.1
			hisF	Imidazole glycerol phosphate synthase, HisF subunit , subunit of imidazole glycerol phosphate synthase	3.2.1
			hisB	imidazoleglycerol-phosphate dehydratase	3.2.1	B. subtilis
			ilvH	Subunit of acetolactate synthase III / acetohydroxybutanoate synthase III	3.2.1
			ilvI	Subunit of acetolactate synthase III / acetohydroxybutanoate synthase III	3.2.1
			ilvC	ketol-acid reductoisomerase	3.2.1	B. subtilis
			leuB	Subunit of 3-isopropylmalate dehydrogenase	3.2.1
			leuC	Subunit of isopropylmalate isomerase	3.2.1
			leuD	Subunit of isopropylmalate isomerase	3.2.1
			proA	Subunit of glutamate-5-semialdehyde dehydrogenase and γ-glutamyl kinase-GP-reductase multienzyme complex	3.2.1
			proB	Subunit of γ-glutamyl kinase and γ-glutamyl kinase-GP-reductase multienzyme complex	3.2.1
			trpA	Tryptophan synthase, α subunit / indoleglycerol phosphate aldolase , subunit of tryptophan synthase	3.2.1
			trpB	Tryptophan synthase, β subunit , subunit of tryptophan synthase, β subunit dimer and tryptophan synthase	3.2.1
			trpC	indol-3-glycerol phosphate synthase	3.2.1	B. subtilis
			trpD	Anthranilate synthase component II , subunit of anthranilate synthase and anthranilate phosphoribosyl transferase	3.2.1	B. subtilis
			trpE	Anthranilate synthase component I , subunit of anthranilate synthase	3.2.1
	Coenzymes and prosthetic groups		dfp	Coenzyme A and its modification/DNA-dependent DNA replication	3.3.1
			dxr	Subunit of DXP reductoisomerase	3.3.1
			dxs	Subunit of 1-deoxyxylulose-5-phosphate synthase	3.3.1
			folC	folylpoly-γ-glutamate synthetase / dihydrofolate synthetase	3.3.1
			folK	6-hydroxymethyl-7,8-dihydropterin pyrophosphokinase	3.3.1
			folP	Subunit of dihydropteroate synthase	3.3.1
			hemA	Subunit of glutamyl-tRNA reductase	3.3.1
			hemC	Hydroxymethylbilane synthase	3.3.1
			gcpE, ispG	1-hydroxy-2-methyl-2-(E)-butenyl 4-diphosphate synthase	3.3.1
			ispE, ychB	subunit of 4-(cytidine 5'-diphospho)-2-C-methyl-D-erythritol kinase	3.3.1
			ispA, ispB	Geranyltranstransferase; synthesis of isoprenoids	3.3.1
			ispU, yaeS	Probable undecaprenyl pyrophosphate synthetase	3.3.1
			moaA	Molybdopterin biosynthesis, protein A	3.3.1
			moaC	Molybdopterin biosynthesis, protein C	3.3.1
			yfjB, nadK	NAD kinase monomer , subunit of NAD kinase	3.3.1
			pabA	Subunit of aminodeoxychorismate synthase and para-aminobenzoate synthase multi-enzyme complex	3.3.1
			panB	3-methyl-2-oxobutanoate hydroxymethyltransferase monomer , subunit of 3-methyl-2-oxobutanoate hydroxymethyltransferase	3.3.1
			panC	Pantoate-β-alanine ligase monomer , subunit of pantoate-β-alanine ligase	3.3.1
			ribC	subunit of riboflavin synthase	3.3.1
			ribD	pyrimidine reductase / pyrimidine deaminase	3.3.1
			ribE	subunit of lumazine synthase	3.3.1
			ribF	Riboflavin kinase / FAD synthase	3.3.1
			yraL	putative methyltransferase, possibly involved in corrin/porphyrin metabolism	3.3.1
	Glycolytic/gluconeogenetic pathway		eno	Enolase	3.4.1
			gapA	glyceraldehyde 3-phosphate dehydrogenase-A monomer , subunit of glyceraldehyde 3-phosphate dehydrogenase-A complex	3.4.1
			pgk	Phosphoglycerate kinase	3.4.1
			rpe	Probable ribulose-5-phosphate 3-epimerase: glycolysis: pentose phosphate pathway	3.4.1
			tpiA	Triose phosphate isomerase	3.4.1
	ATP synthetase		atpA	ATP synthase (subunit alpha)	3.5.1
			atpC	ATP synthase (subunit epsilon)	3.5.1
			atpD	ATP synthase (subunit beta)	3.5.1
			atpE	ATP synthase (subunit c)	3.5.1
			atpG	ATP synthase (subunit gamma)	3.5.1
	Electron transfer		trxA	Thioredoxin, electron transfer	3.6.1
	Other energy and biomass related		sucC	Succinyl-CoA synthetase, beta subunit , subunit of succinyl-CoA synthetase	3.7.1
			sucD	Succinyl-CoA synthetase, α subunit , subunit of succinyl-CoA synthetase	3.7.1
	Sulfur metabolism		sufS, csdB, ynhB	L-selenocysteine lyase	3.8.1
			sufB, ynhE	Component of SufBCD complex	3.8.1
			sufC, ynhD	Component of SufBCD complex	3.8.1
			iscS, yfhO	Cysteine desulfurase	3.8.1
Compartmentalization	Cell wall and cell surface		ddlA	D-alanine-D-alanine ligase A	4.1.1	ddl, B. subtilis
			glmM	Phosphoglucosamine mutase, involved in murein and/or LPS synthesis	4.1.1
			glmU	UDP-N-acetylglucosamine pyrophosphorylase	4.1.1
			kdtB	LPS core synthesis protein	4.1.1
			mraY	Phospho-N-acetylmuramoyl-pentapeptide transferase	4.1.1
			murC	UDP-N-acetylmuramate-alanine ligase	4.1.1
			murE	UDP-N-acetylmuramoylalanyl-D-glutamate-2,6-diaminopimelate ligase	4.1.1
			murF	UDP-N-acetylmuramoylalanyl-D-glutamyl-2,6-diaminopimelate-D-alanyl-D-alanine ligase	4.1.1
			murG	UDP-N-acetylglucosamine-N-acetylmuramyl-(pentapeptide)pyrophosphoryl-undecaprenol N-acetylglucosamine transferase	4.1.1
			yabC	S-adenosyl-methionine methyltransferase, possibly involved in cell wall synthesis	4.1.1
	Fatty acids and membrane biosynthesis		accB	Acetyl-CoA carboxylase (biotin carboxyl carrier subunit)	4.2.1
			accC	Subunit of biotin carboxylase and acetyl CoA carboxylase	4.2.1
			accD	Subunit of carboxyl transferase subunit β , acetyl-CoA carboxyltransferase and acetyl CoA carboxylase	4.2.1
			acpP	Acyl carrier protein	4.2.1
			cdsA	phosphatidate cytidylyltransferase	4.2.1
			fabD	Malonyl CoA-acyl carrier protein transacylase	4.2.1
			fabF	beta-ketoacyl-ACP synthase II	4.2.1
			fabG	Beta-ketoacyl-acyl carrier protein reductase	4.2.1
			fabH	beta-ketoacyl-ACP synthase III / acetyl-CoA:ACP transacylase	4.2.1
			fabZ	Hydroxymyristoyl-(acyl carrier protein) dehydratase	4.2.1
			pgsA	Phosphatidylglycerophosphate synthase	4.2.1
			plsX	Fatty acid/phospholipid synthesis protein	4.2.1
	Transport	Protein transport, membrane insertion and secretion	ffh	Signal recognition particle-like (SRP) component	4.3.1
			secY	Preprotein translocase subunit	4.3.1
		Transport of ions and small molecules	pstB	High-affinity Phosphate-specific transport; cytoplasmic ATP-binding protein	4.3.2
			ybeY	next to divalent metal efflux, next to paralog of PhoH (and to PhoH in B. subtilis), putative	4.3.2
	Cell division		ftsA	Cell-division protein (septum formation)	4.4.1
			ftsW, mrdB	Essential cell division protein FtsW, integral membrane protein	4.4.1
			ftsZ	Cell-division initiation protein (septum formation), GTP-dependent aggregation to make a setum ring structure	4.4.1
			minD	Membrane ATPase of the MinC-MinD-MinE system that regulates septum placement	4.4.1
			smc	Chromosome segregation SMC protein homolog	4.4.1	B. subtilis
	Cell shaping		lepA	GTP-binding protein, this is a membrane protein, likely to be involved in the shaping of the cell	4.5.1
			yfgK	GTP-binding protein EngA, suppressor of ftsJ, it is likely that this is a tubulin like protein or something associated to shaping the cell.	4.5.1
			yihA	GTP-binding protein, this is a membrane protein, likely to be involved in the shaping of the cell	4.5.1
Unclassified			spo0J	DNA-binding protein	5.1.1	B. subtilis
			smf	unknown;	5.1.1
			ybaD	unknown, predicted transcriptional regulator	5.1.1
			ybeZ	unknown; putative NTP hydrolase	5.1.1
			yebC	synteny suggests stress associated	5.1.1
			yfgB	unknown; iron-sulfur protein	5.1.1
			yggW	unknown; putative oxidoreductase, with AdoMet radical site	5.1.1
			yqhS	similar to 3-dehydroquinate dehydratase	5.1.1	B. subtilis
			yhbJ	unknown; putative ATPase/kinase	5.1.1
			yqeY	unknown	5.1.1	B. subtilis
